# Supplementary material for: Elimination of Vitamin D Signaling Causes Increased Mortality in a Model of Overactivation of the Insulin Receptor: Role of Lipid Metabolism
Source: Nutrients. 2022 Apr 5;14(7):1516. doi: 10.3390/nu14071516 (PMC9002971; doi:10.3390/nu14071516)
Supplement: Supplementary file 1 [file nutrients-14-01516-s001.zip]

Archive with 1 entries (1 files):
- nutrients-1660092-supplementary.pdf
